# Supplementary material for: Effect of Hen Genotype and Laying Time on Egg Quality and Albumen Lysozyme Content and Activity
Source: Animals (Basel). 2023 May 11;13(10):1611. doi: 10.3390/ani13101611 (PMC10215720; doi:10.3390/ani13101611)
Supplement: Supplementary file 1 [file animals-13-01611-s001.zip]

Archive with 1 entries (1 files):
- animals-2274060-supplementary.pdf
